# Supplementary material for: Evaluating the cost of simplicity in score building: An example from alcohol research
Source: PLoS One. 2023 Nov 27;18(11):e0294671. doi: 10.1371/journal.pone.0294671 (PMC10681198; doi:10.1371/journal.pone.0294671)
Supplement: S2 File — (R) [file pone.0294671.s005.R]

library(pROC)
library(glmnet)

cat("-----------------------------------------------","\n")
cat("Program to reproduce results from the paper:","\n") 
cat('"Evaluating the cost of simplicity in score building: An example from alcohol research"',"\n")
cat("Rousson, Trachsel, Iglesias & Baggio, PLoS ONE, 2023","\n")
cat("-----------------------------------------------","\n")
cat('Input: data in the file "data.txt"',"\n")
cat('Output: "figure1.png" and "table2.csv"',"\n")
cat("Needs less than 5 minutes to be run","\n")
cat("-----------------------------------------------","\n")

# -----------------------------------------------------------------
# Read the data
# -----------------------------------------------------------------
Y<-read.table("data.txt",header=T,sep=",")
y<-Y[,1]
X<-as.matrix(Y[,-1])

# -----------------------------------------------------------------
# Functions to produce simple scores and simple sums
# -----------------------------------------------------------------

# ndigits: number of digits allowed in the simple score

sscore<-function(coef,ndigits=2){
tmp<-floor(1+ndigits*abs(coef)/(max(abs(coef))+0.000001))
return(sign(coef)*tmp)
}

ssum<-function(coef){1*(coef>0)}

# -----------------------------------------------------------------
# Backward selection procedure
# -----------------------------------------------------------------

# y: vectors of response variable
# X: matrix of predictors

backward<-function(y,X){
p<-dim(X)[2]
coef<-matrix(0,p,p)
out<-rep(NA,p)
pval<-rep(NA,p)
aic<-rep(NA,p)
sel<-1:p
for(I in p:1){
r<-glm(y~X[,sel],family=binomial)
coef[I,sel]<-r$coef[-1]
allpval<-summary(r)$coef[-1,4]
ind<-(1:I)[rev(order(allpval))][1]
out[I]<-sel[ind]
pval[I]<-allpval[ind]
aic[I]<-AIC(r)
sel<-sel[-ind]
}
return(list(coef=coef,out=out,pval=pval,aic=aic))
}

# -----------------------------------------------------------------
# Function to calculate the coefficients for the 20 methods
# -----------------------------------------------------------------

# y: vectors of response variable
# X: matrix of predictors

allmeth<-function(X,y){
p<-dim(X)[2]
allcoef<-matrix(NA,p,20)
tmp<-glm(y~X,family=binomial)
allcoef[,1]<-tmp$coef[-1]
allcoef[,2]<-sscore(allcoef[,1],ndigits=3)
allcoef[,3]<-sscore(allcoef[,1],ndigits=2)
allcoef[,4]<-sscore(allcoef[,1],ndigits=1)
allcoef[,5]<-ssum(allcoef[,1])
tmp<-backward(y,X)
itmp<-(1:p)[order(tmp$aic)[1]]
allcoef[,6]<-tmp$coef[itmp,]
allcoef[,7]<-sscore(allcoef[,6],ndigits=3)
allcoef[,8]<-sscore(allcoef[,6],ndigits=2)
allcoef[,9]<-sscore(allcoef[,6],ndigits=1)
allcoef[,10]<-ssum(allcoef[,6])
tmp.cv<-cv.glmnet(X,y,family="binomial")
tmp<-glmnet(X,y,family="binomial",lambda=tmp.cv$lambda.min)
allcoef[,11]<-coef(tmp)[-1]
allcoef[,12]<-sscore(allcoef[,11],ndigits=3)
allcoef[,13]<-sscore(allcoef[,11],ndigits=2)
allcoef[,14]<-sscore(allcoef[,11],ndigits=1)
allcoef[,15]<-ssum(allcoef[,11])
tmp.cv<-cv.glmnet(X,y,family="binomial",alpha=0)
tmp<-glmnet(X,y,family="binomial",lambda=tmp.cv$lambda.min,alpha=0)
allcoef[,16]<-coef(tmp)[-1]
allcoef[,17]<-sscore(allcoef[,16],ndigits=3)
allcoef[,18]<-sscore(allcoef[,16],ndigits=2)
allcoef[,19]<-sscore(allcoef[,16],ndigits=1)
allcoef[,20]<-ssum(allcoef[,16])
return(allcoef)
}

# -----------------------------------------------------------------
# Calculation of coeffients and original AUC
# -----------------------------------------------------------------

set.seed(22022022)
allcoef<-allmeth(X,y)
allauco<-rep(NA,20)
for(i in 1:20) allauco[i]<-roc(y,as.vector(X%*%allcoef[,i]),direction="<")$auc

# -----------------------------------------------------------------
# Calculation of corrected AUC for optimism doing bootstrap
# -----------------------------------------------------------------

options(warn=-1)
set.seed(22022022)
B<-500
n<-length(y)
optimism<-rep(0,20)
for(K in 1:B){
if(K%%50==0) cat(K,"bootstrap resamples out of",B,"\n")
indst<-sample(n,n,replace=T)
Xst<-X[indst,]
yst<-y[indst]
allcoefst<-allmeth(Xst,yst)
for(i in 1:20) optimism[i]<-optimism[i]+(roc(yst,as.vector(Xst%*%allcoefst[,i]),direction="<")$auc-roc(y,as.vector(X%*%allcoefst[,i]),direction="<")$auc)/B
}
allaucc<-allauco-optimism
options(warn=1)

# -----------------------------------------------------------------
# Production of Table 2
# -----------------------------------------------------------------

allauc<-matrix(NA,8,5)
for(i in 1:4)
for(j in 1:5){
ind<-5*(i-1)+j
allauc[2*i-1,j]<-paste0(round(allauco[ind],3),rep("0",5-nchar(round(allauco[ind],3))),"/",round(allaucc[ind],3),rep("0",5-nchar(round(allaucc[ind],3))))
allauc[2*i,j]<-paste0("(",round(allaucc[ind]-allauco[ind],3),rep("0",6-nchar(round(allaucc[ind]-allauco[ind],3))),")")
}
labi<-c("MLE","BACKWARD","LASSO","RIDGE")
labj<-c("refined","simple-3d","simple-2d","simple-1d","sum")
labi2<-rep(labi,each=2)
labi2[seq(2,8,2)]<-""
dimnames(allauc)[[1]]<-labi2
dimnames(allauc)[[2]]<-labj
cat("-----------------------------------------------","\n")
cat("TABLE 2","\n")
cat("-----------------------------------------------","\n")
print(allauc)
write.csv(allauc,"table2.csv")

# -----------------------------------------------------------------
# Production of Figure 1
# -----------------------------------------------------------------

alllab<-paste(rep(labi,each=5),labj)
png("figure1.png",height=9,width=12,units="in",res=300)
par(mfrow=c(4,5),mar=c(1.5,2,3,1),mgp=c(2,1,0))
for(i in 1:20){
tmp<-barplot(allcoef[,i],ylim=range(allcoef),main=paste0(alllab[i]))
text(tmp[17],2.7,paste0("AUC=",paste0(round(allaucc[i],3),rep("0",5-nchar(round(allaucc[i],3))))),cex=1)
}
dev.off()
