# Supplementary material for: Evaluating the cost of simplicity in score building: An example from alcohol research
Source: PLoS One. 2023 Nov 27;18(11):e0294671. doi: 10.1371/journal.pone.0294671 (PMC10681198; doi:10.1371/journal.pone.0294671)
Supplement: S1 Data — (TXT) [file pone.0294671.s006.txt]

AUD	Q1	Q2	Q3	Q4	Q5	Q6	Q7	Q8	Q9	Q10	Q11	Q12	Q13	Q14	Q15	Q16	Q17	Q18	Q19	Q20
1	1	1	0	1	0	1	0	1	0	0	0	1	1	0	0	0	0	0	0	0
0	0	0	0	0	0	0	0	0	0	0	0	0	0	0	0	0	0	0	0	0
0	0	0	0	0	0	1	0	0	0	0	0	1	1	1	0	0	1	1	1	0
1	1	1	0	1	1	1	0	1	0	0	0	1	0	0	0	0	0	0	0	0
1	1	1	0	0	1	1	0	1	0	1	0	1	0	0	0	0	0	0	0	0
0	0	0	0	0	0	0	0	0	0	0	0	0	0	0	0	0	0	0	0	0
0	0	0	0	0	0	1	0	0	0	0	0	0	0	0	0	0	0	0	0	0
0	1	1	0	0	0	1	0	1	0	0	0	0	1	0	0	0	0	0	0	0
1	1	1	1	0	1	1	0	1	0	1	0	1	1	1	0	0	1	1	1	0
1	0	1	0	0	0	1	0	1	0	0	0	0	1	1	1	1	1	0	0	0
0	0	0	0	0	0	1	0	0	0	0	0	0	0	0	0	0	0	0	0	0
1	1	1	1	0	0	1	0	1	0	0	1	0	0	1	1	0	0	0	1	0
1	1	1	0	0	0	1	0	0	0	0	0	0	0	1	1	1	1	0	0	0
1	1	1	1	0	1	1	0	1	1	1	1	0	1	0	0	0	0	0	0	0
0	0	0	0	0	0	0	0	0	0	0	0	0	0	0	0	0	0	0	0	0
0	0	1	0	0	0	1	0	0	0	0	0	0	1	0	1	1	0	0	1	0
0	1	1	0	0	0	1	0	0	0	0	0	0	0	0	0	0	0	0	0	0
1	1	0	0	1	0	1	0	1	0	0	0	1	1	1	1	0	1	0	0	0
0	0	0	0	0	0	1	0	0	0	0	0	1	0	0	0	0	0	0	0	0
0	0	1	0	0	0	0	0	0	0	0	0	0	0	0	0	0	0	0	0	0
0	0	1	0	0	0	1	0	0	0	0	0	0	1	1	0	0	0	0	0	0
0	0	1	0	0	0	0	0	0	0	0	0	0	0	0	0	0	0	0	0	0
0	0	0	0	0	0	1	0	0	0	0	0	0	0	0	0	0	0	0	0	0
0	1	1	0	0	0	1	0	0	0	0	0	0	1	1	0	0	0	0	0	0
0	0	1	0	0	0	1	1	0	0	0	0	1	0	0	0	0	0	0	0	0
1	1	1	0	1	0	1	0	1	0	0	0	0	1	0	0	0	0	1	1	0
1	1	1	1	1	1	1	1	1	1	1	1	1	1	1	1	1	1	0	0	0
0	0	1	0	0	0	1	0	0	0	0	0	1	0	1	0	0	0	0	0	0
1	0	1	0	0	0	1	0	0	0	0	1	0	1	1	0	0	1	0	1	0
1	0	1	0	0	0	0	0	0	0	0	0	0	0	0	0	0	0	0	0	0
0	0	1	0	0	0	1	0	0	0	0	0	1	0	1	1	0	0	0	0	0
0	0	0	0	0	0	0	0	0	0	0	0	0	1	1	0	0	0	0	0	0
0	0	0	0	0	0	0	0	0	0	0	0	0	0	0	0	0	0	0	0	0
1	1	1	0	0	0	1	0	1	0	0	0	1	1	1	0	0	0	0	0	0
1	0	1	0	0	0	0	0	0	0	0	0	0	1	1	0	0	1	0	0	0
1	0	1	0	0	0	1	0	1	0	0	0	0	1	1	1	1	0	0	1	0
1	1	1	0	0	0	1	0	0	0	0	0	0	1	0	0	0	0	0	0	0
0	0	0	0	0	0	1	0	0	0	0	0	0	0	1	1	0	0	0	0	0
0	0	1	0	0	0	0	0	0	0	0	0	1	0	0	0	0	0	0	0	0
0	0	0	0	0	0	0	0	0	0	0	0	0	0	0	0	0	0	0	0	0
0	0	0	0	0	0	0	0	0	0	0	0	0	0	0	0	0	0	0	0	0
0	0	1	0	0	0	1	0	0	0	0	0	0	0	1	0	0	0	0	0	0
0	0	0	0	1	0	1	0	0	0	0	0	0	0	0	1	0	0	0	0	0
0	0	0	0	0	0	1	0	0	0	0	0	0	1	1	0	0	0	0	0	1
0	0	0	0	0	0	0	0	0	0	0	0	0	0	0	0	0	0	0	0	0
1	1	0	0	1	0	1	1	1	0	0	0	0	1	1	1	1	1	1	1	1
0	0	0	0	0	0	0	0	0	0	0	0	1	1	0	0	0	0	0	0	1
0	0	1	0	0	0	0	0	1	0	0	0	0	0	1	0	0	0	0	1	0
0	0	0	0	0	0	0	0	0	0	0	0	0	0	0	0	0	0	0	0	0
0	1	1	0	1	1	0	0	1	0	0	0	1	1	1	0	0	0	0	0	0
1	0	0	0	0	0	1	1	0	0	0	0	0	0	1	0	0	0	0	0	0
0	0	0	0	0	0	1	0	0	0	0	0	0	1	0	0	0	0	0	0	0
0	0	0	0	0	0	0	0	0	0	0	0	0	0	0	0	0	0	0	0	0
1	0	1	0	0	0	1	0	0	0	0	0	0	1	1	0	0	0	0	0	0
0	0	0	0	0	0	0	0	0	0	0	0	0	0	0	0	0	0	0	0	0
1	1	1	0	0	1	1	0	1	0	0	0	1	1	1	0	0	0	0	0	0
0	0	0	0	0	0	0	0	0	0	0	0	0	0	0	0	0	0	0	0	0
1	0	0	0	1	0	1	0	0	0	0	0	0	0	1	1	1	0	0	0	0
1	1	1	0	0	0	1	0	0	0	0	0	0	0	0	1	0	0	0	0	0
1	0	1	0	1	0	1	0	1	0	0	1	0	1	1	1	1	0	0	0	1
0	0	0	0	0	0	0	0	1	0	0	0	0	0	1	0	0	0	0	0	0
0	1	0	0	0	0	0	0	0	0	0	0	0	0	0	0	0	0	0	0	0
1	0	1	1	0	0	1	0	1	0	1	1	1	1	1	0	0	0	0	0	0
1	1	0	1	1	1	1	0	1	0	1	0	1	1	0	0	0	1	0	1	0
0	0	0	0	0	0	1	0	0	0	0	0	0	0	0	0	0	0	0	1	0
0	0	0	0	0	0	1	0	1	0	0	0	0	1	0	0	0	0	0	0	0
0	0	0	0	0	0	0	0	0	0	0	0	0	0	0	0	0	0	0	0	0
0	0	1	0	0	1	0	0	0	0	0	0	0	0	0	0	0	0	0	0	0
0	1	1	0	0	0	1	0	0	1	0	0	0	1	0	0	0	0	0	0	0
0	0	0	0	0	0	1	0	0	0	0	0	0	0	0	0	0	0	0	0	0
1	1	0	1	1	0	1	0	0	0	1	0	1	1	1	1	1	1	0	1	0
1	0	1	0	0	0	0	1	0	0	1	0	0	1	0	1	0	1	0	1	0
0	0	1	0	0	0	1	0	0	0	0	0	0	0	0	0	0	0	0	0	0
0	1	1	0	0	1	1	0	1	0	0	0	1	1	1	0	0	0	0	0	0
1	1	1	0	1	1	0	0	0	0	0	0	0	1	1	0	0	0	0	0	0
1	0	1	0	0	0	1	0	1	0	0	0	1	0	0	0	0	1	0	0	0
0	0	0	0	0	0	1	0	0	0	0	0	0	0	1	0	0	0	0	0	0
0	0	1	0	0	0	1	0	0	0	0	0	0	1	1	0	1	0	0	0	0
1	0	1	0	0	0	1	0	0	0	0	0	0	1	0	0	0	1	0	0	0
0	0	0	0	0	0	0	0	0	0	0	0	0	0	0	0	0	0	0	0	0
1	1	1	0	1	1	1	1	0	0	1	0	1	1	1	0	0	1	1	0	0
1	1	1	0	1	0	1	0	1	0	0	0	0	0	1	0	0	0	0	0	0
1	1	1	1	1	0	1	0	1	0	0	0	0	1	1	1	1	0	0	0	0
1	1	1	1	1	0	1	1	1	0	1	0	1	1	1	1	1	1	0	1	0
0	1	1	0	0	0	0	0	0	0	0	0	0	0	0	0	0	0	0	0	0
0	0	1	0	0	0	1	0	0	0	0	0	0	0	0	0	0	0	0	1	0
1	1	0	0	1	1	1	1	1	0	1	0	1	1	1	0	0	1	0	0	0
1	0	1	0	0	0	0	0	0	0	0	0	0	1	1	0	0	0	0	0	0
1	1	1	1	0	0	1	0	1	0	1	0	0	1	1	1	0	1	0	1	0
0	0	1	0	0	0	1	0	0	0	0	0	0	1	0	0	1	0	0	0	0
0	1	1	0	1	0	0	0	1	0	0	0	1	0	1	1	0	0	0	0	0
0	0	1	0	0	0	1	1	0	0	0	0	1	0	1	1	1	0	0	0	1
0	0	1	0	0	0	0	0	1	0	0	0	0	1	1	1	1	1	0	0	1
1	1	1	0	1	0	1	1	1	0	0	0	1	1	1	1	0	0	0	1	1
0	0	0	0	0	0	0	0	0	0	0	0	0	0	0	0	0	0	0	0	0
0	0	1	1	0	0	0	0	0	0	0	0	0	0	1	0	1	0	0	0	0
0	0	1	0	0	0	1	0	0	0	0	0	0	0	0	0	0	0	0	0	0
0	0	0	0	0	0	0	0	0	0	0	0	0	0	0	0	0	0	0	0	0
1	1	1	1	0	0	1	1	1	0	1	1	1	1	1	0	0	0	0	0	0
0	0	0	0	0	0	1	1	1	0	0	0	0	1	0	0	0	0	0	0	0
0	0	0	0	0	1	1	0	1	0	0	0	0	0	0	0	0	0	0	0	0
1	0	1	1	0	0	1	1	0	0	1	1	0	0	0	0	0	0	0	0	0
0	0	0	0	0	0	0	0	0	0	0	0	0	0	0	0	0	0	0	0	0
0	0	0	0	0	0	1	0	0	0	0	0	0	0	1	0	0	0	0	0	0
1	0	1	0	0	0	1	0	1	0	0	0	0	1	1	1	0	0	0	0	0
0	0	0	0	0	0	0	0	0	0	0	0	0	1	0	0	0	0	0	0	0
0	0	1	0	0	0	0	0	0	0	0	0	0	0	0	0	0	0	0	0	0
0	0	1	0	0	0	1	0	0	0	0	0	0	1	0	0	0	0	0	0	0
0	0	1	0	0	0	1	0	0	0	0	0	0	0	0	0	0	1	0	0	0
1	1	0	0	1	0	1	1	0	0	0	0	1	1	1	1	0	0	0	1	0
0	0	0	0	0	0	1	0	0	0	0	0	0	0	0	0	0	0	0	0	0
0	0	1	0	0	0	1	0	0	0	0	0	0	0	0	0	0	0	0	0	1
0	0	1	0	0	0	0	0	0	0	0	0	0	0	0	0	0	0	0	0	0
0	0	0	0	0	0	0	0	0	0	0	0	0	0	0	0	0	0	0	0	0
0	0	0	0	0	0	1	0	0	0	0	0	0	0	0	0	0	0	0	0	0
1	1	1	0	0	0	0	0	1	0	0	0	0	0	1	1	0	0	0	0	1
0	1	0	0	0	0	1	0	0	0	0	0	1	0	1	0	0	0	0	0	0
0	0	1	0	0	0	1	0	0	0	0	0	0	0	1	0	0	0	0	0	0
0	0	1	0	0	0	0	0	0	0	0	0	0	0	0	0	0	0	0	0	0
0	0	0	0	0	0	0	0	0	0	0	0	0	0	0	0	0	0	0	0	0
0	0	1	0	0	0	1	0	0	0	0	0	0	0	1	1	0	1	0	0	0
1	1	1	0	1	0	1	0	1	0	0	0	0	1	1	1	1	1	1	1	1
1	1	1	1	0	1	1	1	1	1	1	1	1	1	1	1	0	0	0	1	0
1	1	0	0	0	0	1	0	1	0	0	0	0	1	1	1	0	0	0	0	0
0	1	1	0	1	0	1	0	1	0	0	0	0	1	1	0	0	0	0	1	0
0	0	1	0	0	0	0	0	0	0	0	0	1	1	1	0	0	0	0	0	0
1	0	1	0	1	0	0	0	1	0	0	0	1	1	0	1	0	0	0	0	0
0	0	1	1	0	0	1	0	0	0	1	0	1	1	1	0	0	0	0	1	0
0	0	1	0	0	0	1	0	1	0	0	0	0	0	0	0	0	0	0	0	0
0	0	1	0	0	0	0	0	0	0	0	0	0	0	0	0	0	0	0	0	0
1	0	1	0	0	0	1	0	0	0	0	0	0	0	0	1	0	0	0	0	0
0	0	0	0	0	0	1	0	1	0	1	0	1	1	1	0	0	1	0	1	1
0	0	0	0	0	0	1	0	0	0	0	0	0	0	0	0	0	0	0	0	0
0	0	1	0	0	0	1	0	0	0	0	0	0	1	0	1	0	0	0	0	0
0	0	1	0	0	0	0	0	0	0	0	0	0	1	1	1	0	0	0	0	0
0	0	1	0	0	0	1	0	0	0	0	0	0	0	1	0	0	0	0	0	0
0	0	0	0	0	0	1	0	0	0	0	0	0	1	0	0	0	0	0	0	0
1	1	1	0	0	0	1	0	0	0	0	0	1	0	1	0	0	0	0	0	0
0	0	1	0	0	0	0	0	0	0	0	0	0	0	1	0	0	0	0	0	0
1	0	1	0	0	0	0	0	0	0	0	0	0	0	0	0	0	0	0	0	0
0	0	0	0	0	0	0	0	0	0	0	0	0	0	0	0	0	0	0	0	0
0	1	0	0	0	0	1	0	0	0	0	0	0	1	1	1	0	1	0	0	0
1	0	1	0	1	0	0	0	0	0	0	1	0	0	0	0	0	0	1	1	0
1	1	1	1	0	1	1	0	1	0	1	1	1	1	1	1	1	1	0	0	1
0	0	1	0	1	0	1	0	1	0	0	0	0	1	0	0	0	1	0	0	0
0	1	1	0	0	0	1	0	1	0	0	0	0	0	0	0	0	0	0	0	1
0	1	1	0	1	0	1	0	1	0	0	1	0	0	0	0	1	1	0	0	0
0	1	1	0	0	0	1	0	0	0	0	0	0	0	1	0	0	0	0	0	0
1	0	1	0	0	0	1	0	1	0	0	0	1	1	1	0	0	0	0	0	1
0	0	0	0	1	0	1	0	0	0	0	0	1	0	1	0	0	0	0	0	0
0	1	1	0	0	0	1	0	1	0	0	0	1	1	0	0	0	0	0	0	0
0	0	1	0	0	0	1	0	1	0	0	0	0	1	0	0	0	0	0	0	0
0	0	0	0	0	0	0	0	0	0	0	0	0	0	0	0	0	1	0	0	0
0	0	1	0	0	1	1	0	0	0	0	0	0	1	0	0	1	0	0	0	0
1	0	1	0	0	0	1	0	1	0	1	0	1	1	1	1	0	1	0	0	1
1	0	0	0	1	0	0	0	0	0	0	0	0	1	0	0	0	1	0	0	0
0	0	1	0	0	0	1	0	1	0	0	0	0	0	0	0	0	0	0	1	0
0	0	1	1	0	0	1	0	0	0	0	0	0	0	1	1	1	0	0	1	0
0	0	1	0	0	0	1	0	1	0	0	0	0	0	0	0	0	0	0	0	0
1	1	1	1	0	0	1	0	1	0	1	0	1	1	1	0	0	0	0	0	0
0	0	1	1	1	0	1	0	0	0	0	0	0	1	1	1	0	0	0	1	0
0	0	1	0	0	0	1	0	0	0	0	0	1	1	1	0	0	0	0	0	0
0	0	1	0	1	0	0	0	0	0	0	0	0	1	0	0	0	0	0	0	0
0	0	1	0	0	0	1	0	0	0	0	0	1	1	1	0	0	1	0	0	0
1	0	1	0	1	1	1	0	0	0	0	0	0	1	1	1	0	0	0	0	0
0	0	0	0	0	0	0	0	0	0	0	0	0	0	0	0	0	0	0	0	0
0	0	1	0	0	0	1	0	0	0	0	0	0	0	0	0	0	0	0	0	0
0	0	0	0	0	0	1	1	1	0	0	0	0	1	0	0	0	0	0	0	0
0	0	1	0	0	0	1	0	1	0	0	0	0	1	0	1	1	0	0	0	0
0	0	1	0	0	0	1	0	1	0	0	0	0	0	0	0	0	0	0	0	0
1	0	1	0	1	1	1	1	0	0	0	0	0	0	1	0	0	0	0	0	0
1	0	1	0	1	0	1	0	0	0	0	0	0	0	1	0	0	1	0	0	0
1	0	1	0	0	0	1	0	0	0	0	0	0	1	0	0	0	0	0	0	0
0	0	1	0	0	0	1	0	1	0	0	0	0	1	1	0	0	0	0	0	0
0	0	0	0	0	0	0	0	0	0	0	0	0	0	0	0	0	0	0	0	0
0	0	0	0	0	0	0	0	0	0	0	0	0	0	0	0	0	0	0	0	0
1	1	1	0	0	0	0	0	0	1	0	0	1	0	1	1	0	0	0	0	0
0	0	0	0	0	0	0	0	0	0	0	0	0	0	0	0	0	0	0	0	0
0	0	0	0	0	0	0	0	0	0	0	0	1	0	0	1	0	0	0	0	0
0	0	0	0	0	0	1	0	0	0	0	0	0	0	0	0	0	0	0	0	0
1	1	1	0	1	0	1	0	0	1	0	1	1	0	0	0	0	0	0	0	0
0	1	0	1	0	0	1	1	0	0	0	0	0	1	1	1	1	0	0	0	0
1	0	0	0	1	0	1	0	1	0	1	0	0	0	1	0	0	1	0	1	0
0	1	1	0	0	0	1	0	0	1	0	0	0	1	1	0	0	1	0	0	0
1	1	1	0	1	0	0	0	0	0	1	0	0	1	1	0	0	1	1	0	0
0	0	0	0	0	0	0	0	0	0	0	0	0	0	0	0	0	0	0	0	0
0	0	0	0	0	0	0	0	0	0	0	0	0	0	0	0	0	0	0	0	0
0	1	1	0	1	0	1	0	1	1	0	0	0	1	1	0	0	1	0	0	0
0	0	0	0	0	0	0	0	0	0	0	1	0	0	0	0	0	0	0	0	0
1	0	1	0	0	0	1	0	1	0	1	1	0	1	1	1	1	0	0	0	0
1	1	1	1	1	1	1	1	1	1	1	1	1	1	1	1	1	0	0	0	0
0	0	1	0	0	0	1	0	0	0	0	0	1	1	1	0	0	0	0	0	0
1	1	1	0	1	1	1	0	1	1	0	0	1	1	1	0	0	0	0	1	0
0	1	1	0	1	0	1	0	0	0	0	0	0	1	0	1	0	1	0	0	0
0	1	1	1	0	0	1	0	1	0	1	0	0	1	1	1	1	1	0	0	0
1	1	0	1	0	0	1	0	1	0	0	0	0	1	1	1	0	1	0	1	0
0	1	0	0	0	0	0	0	0	0	0	0	0	1	1	1	0	0	0	0	0
0	0	1	0	0	0	1	1	0	0	0	0	0	1	0	0	0	0	0	0	0
1	1	1	1	1	1	1	0	1	1	0	0	0	0	0	0	0	0	0	0	0
0	1	1	0	0	0	1	0	0	0	1	0	0	0	1	0	0	0	0	0	0
0	1	1	0	0	0	1	0	0	0	0	0	0	1	0	0	0	0	0	0	0
1	0	0	0	0	1	1	1	1	0	0	0	0	1	1	0	0	1	0	0	0
0	1	1	0	0	0	1	0	0	0	0	0	0	0	1	0	0	0	1	0	0
1	0	0	0	1	0	0	0	0	0	0	0	0	1	0	0	0	0	0	0	1
0	0	0	0	0	0	1	0	0	0	0	0	0	0	1	0	0	0	0	1	0
0	1	1	0	0	0	0	0	1	0	0	0	0	1	0	0	0	1	0	0	0
0	0	1	0	0	0	1	0	1	0	0	0	0	1	0	1	0	1	0	1	0
0	0	1	0	0	0	0	0	0	0	0	0	0	0	0	0	0	0	0	0	0
0	0	1	0	0	0	1	0	0	0	0	0	0	0	0	0	0	0	0	0	0
1	0	1	0	1	1	1	0	1	0	0	0	0	1	0	0	0	0	0	0	0
0	0	0	0	0	0	0	0	0	0	0	0	0	0	0	1	0	0	0	0	0
0	0	1	0	0	0	0	0	0	0	0	0	1	0	1	0	0	0	0	0	1
1	1	1	1	0	1	0	0	1	0	0	1	0	0	0	0	0	0	0	1	0
1	1	1	1	1	1	1	1	1	1	1	1	1	1	1	0	0	0	0	1	0
0	0	1	0	0	0	1	0	0	0	1	0	0	1	1	1	0	0	0	0	0
0	0	1	0	0	0	1	0	0	0	1	0	0	0	0	0	0	0	0	0	0
0	0	1	0	0	0	0	0	0	0	0	0	0	1	1	0	0	0	0	0	0
0	0	1	0	0	0	0	0	0	0	0	0	0	0	0	0	0	0	0	0	0
0	1	0	1	1	0	1	0	1	0	1	0	0	1	1	0	0	1	1	1	1
0	0	1	0	0	0	0	0	0	0	0	1	0	0	0	0	0	0	0	0	0
0	1	1	0	0	0	0	0	0	0	0	0	0	1	1	0	0	0	0	0	0
0	1	0	0	0	0	1	0	0	0	0	0	1	1	0	0	1	0	0	0	0
0	0	1	0	0	0	0	0	0	0	0	0	0	0	0	0	0	0	0	0	0
0	0	0	0	0	0	0	0	0	0	0	0	0	0	1	1	0	0	0	0	0
0	0	0	0	0	0	1	0	0	0	0	0	0	0	0	0	0	0	0	0	0
0	0	0	0	1	0	1	1	0	0	0	0	0	0	0	0	0	0	0	0	0
0	1	1	0	0	1	1	1	1	0	0	0	0	0	1	0	0	0	0	0	0
0	0	1	0	1	0	0	0	0	0	0	0	0	1	0	0	0	0	0	1	0
1	1	1	0	1	0	1	0	0	0	0	0	0	1	1	1	0	1	0	1	0
0	0	1	0	0	0	1	0	0	0	0	0	1	1	0	0	0	1	0	0	1
0	0	0	0	0	0	0	0	1	0	0	0	0	0	0	0	0	0	0	0	0
1	0	1	0	0	0	1	0	1	0	0	0	0	1	1	0	0	1	0	0	0
1	1	1	0	0	0	1	0	0	0	0	0	1	0	1	1	1	0	0	0	0
